# Supplementary material for: Decoupled Glucose and Lipid Metabolic Recovery after Viral Clearance in Direct-Acting Antiviral-Treated HCV Patients: A 3-Year Prospective Cohort Study
Source: Cells. 2021 Oct 28;10(11):2934. doi: 10.3390/cells10112934 (PMC8616092; doi:10.3390/cells10112934)
Supplement: Supplementary file 1 [file cells-10-02934-s001.zip]

Archive with 1 entries (1 files):
- cells-1442069-supplementary.pdf
